# Supplementary material for: Dual-Broadband Topological Photonic Crystal Edge State Based on Liquid Crystal Tunability
Source: Materials (Basel). 2025 Jun 12;18(12):2778. doi: 10.3390/ma18122778 (PMC12194887; doi:10.3390/ma18122778)
Supplement: Supplementary file 1 [file materials-18-02778-s001.zip]

Archive with 1 entries (1 files):
- materials-3645168-supplementary.pdf
